# Supplementary material for: “Open Sesame?”: Biomarker Status of the Human Equilibrative Nucleoside Transporter-1 and Molecular Mechanisms Influencing its Expression and Activity in the Uptake and Cytotoxicity of Gemcitabine in Pancreatic Cancer
Source: Cancers (Basel). 2020 Oct 31;12(11):3206. doi: 10.3390/cancers12113206 (PMC7692081; doi:10.3390/cancers12113206)
Supplement: Supplementary file 1 [file cancers-12-03206-s001.zip]

Archive with 3 entries (2 files):
- cancers-965135-Supplementary/
- cancers-965135-Supplementary/cancers-965135-Supplementary.docx
- cancers-965135-Supplementary/Supplemental Table S2 List of MicroRNA targeting hENT-1 copy.xlsx
