# Supplementary material for: “Open Sesame?”: Biomarker Status of the Human Equilibrative Nucleoside Transporter-1 and Molecular Mechanisms Influencing its Expression and Activity in the Uptake and Cytotoxicity of Gemcitabine in Pancreatic Cancer
Source: Cancers (Basel). 2020 Oct 31;12(11):3206. doi: 10.3390/cancers12113206 (PMC7692081; doi:10.3390/cancers12113206)
Supplement: Supplementary file 1 [file cancers-12-03206-s001.zip › cancers-965135-Supplementary/Supplemental Table S2 List of MicroRNA targeting hENT-1 copy.xlsx]

## Sheet: miRNAtargetsOrnella
Table S2. List of MicroRNA Targeting hENT-1.
mature_mirna_id	mature_mirna_acc	target_symbol	target_entrez	target_ensembl	experiment	support_type	pubmed_id	type	database
hsa-miR-124-3p	MIMAT0000422	SLC29A1	2030	ENSG00000112759	Microarray	Functional MTI (Weak)	18668037	validated	mirtarbase
hsa-miR-1-3p	MIMAT0000416	SLC29A1	2030	ENSG00000112759	Proteomics	Functional MTI (Weak)	18668040	validated	mirtarbase
hsa-miR-16-5p	MIMAT0000069	SLC29A1	2030	ENSG00000112759	Proteomics	Functional MTI (Weak)	18668040	validated	mirtarbase
hsa-miR-16-5p	MIMAT0000069	SLC29A1	2030	ENSG00000112759	PAR-CLIP	Functional MTI (Weak)	21572407	validated	mirtarbase
hsa-miR-16-5p	MIMAT0000069	SLC29A1	2030	ENSG00000112759	PAR-CLIP	Functional MTI (Weak)	20371350	validated	mirtarbase
hsa-miR-34b-5p	MIMAT0000685	SLC29A1	2030	ENSG00000112759	PAR-CLIP	Functional MTI (Weak)	20371350	validated	mirtarbase
hsa-miR-34b-5p	MIMAT0000685	SLC29A1	2030	ENSG00000112759	PAR-CLIP	Functional MTI (Weak)	26701625	validated	mirtarbase
hsa-miR-449c-5p	MIMAT0010251	SLC29A1	2030	ENSG00000112759	PAR-CLIP	Functional MTI (Weak)	20371350	validated	mirtarbase
hsa-miR-449c-5p	MIMAT0010251	SLC29A1	2030	ENSG00000112759	PAR-CLIP	Functional MTI (Weak)	26701625	validated	mirtarbase
hsa-miR-1277-5p	MIMAT0022724	SLC29A1	2030	ENSG00000112759	PAR-CLIP	Functional MTI (Weak)	20371350	validated	mirtarbase
hsa-miR-1910-3p	MIMAT0026917	SLC29A1	2030	ENSG00000112759	PAR-CLIP	Functional MTI (Weak)	23592263	validated	mirtarbase
hsa-miR-1910-3p	MIMAT0026917	SLC29A1	2030	ENSG00000112759	PAR-CLIP	Functional MTI (Weak)	26701625	validated	mirtarbase
hsa-miR-2682-5p	MIMAT0013517	SLC29A1	2030	ENSG00000112759	PAR-CLIP	Functional MTI (Weak)	20371350	validated	mirtarbase
hsa-miR-2682-5p	MIMAT0013517	SLC29A1	2030	ENSG00000112759	PAR-CLIP	Functional MTI (Weak)	26701625	validated	mirtarbase
hsa-miR-3714	MIMAT0018165	SLC29A1	2030	ENSG00000112759	PAR-CLIP	Functional MTI (Weak)	20371350	validated	mirtarbase
hsa-miR-548an	MIMAT0019079	SLC29A1	2030	ENSG00000112759	PAR-CLIP	Functional MTI (Weak)	20371350	validated	mirtarbase
hsa-miR-6511a-5p	MIMAT0025478	SLC29A1	2030	ENSG00000112759	PAR-CLIP	Functional MTI (Weak)	23592263	validated	mirtarbase
hsa-miR-6511a-5p	MIMAT0025478	SLC29A1	2030	ENSG00000112759	PAR-CLIP	Functional MTI (Weak)	26701625	validated	mirtarbase
hsa-miR-1185-1-3p	MIMAT0022838	SLC29A1	2030	ENSG00000112759	HITS-CLIP	Functional MTI (Weak)	24374217	validated	mirtarbase
hsa-miR-1185-2-3p	MIMAT0022713	SLC29A1	2030	ENSG00000112759	HITS-CLIP	Functional MTI (Weak)	24374217	validated	mirtarbase
hsa-miR-127-3p	MIMAT0000446	SLC29A1	2030	ENSG00000112759	HITS-CLIP	Functional MTI (Weak)	24374217	validated	mirtarbase
hsa-miR-7845-5p	MIMAT0030420	SLC29A1	2030	ENSG00000112759	PAR-CLIP	Functional MTI (Weak)	23592263	validated	mirtarbase
hsa-miR-7845-5p	MIMAT0030420	SLC29A1	2030	ENSG00000112759	PAR-CLIP	Functional MTI (Weak)	26701625	validated	mirtarbase
hsa-miR-328-5p	MIMAT0026486	SLC29A1	2030	ENSG00000112759	PAR-CLIP	Functional MTI (Weak)	23592263	validated	mirtarbase
hsa-miR-328-5p	MIMAT0026486	SLC29A1	2030	ENSG00000112759	PAR-CLIP	Functional MTI (Weak)	26701625	validated	mirtarbase
hsa-miR-486-3p	MIMAT0004762	SLC29A1	2030	ENSG00000112759	PAR-CLIP	Functional MTI (Weak)	23592263	validated	mirtarbase
hsa-miR-486-3p	MIMAT0004762	SLC29A1	2030	ENSG00000112759	PAR-CLIP	Functional MTI (Weak)	26701625	validated	mirtarbase
hsa-miR-6721-5p	MIMAT0025852	SLC29A1	2030	ENSG00000112759	PAR-CLIP	Functional MTI (Weak)	23592263	validated	mirtarbase
hsa-miR-6721-5p	MIMAT0025852	SLC29A1	2030	ENSG00000112759	PAR-CLIP	Functional MTI (Weak)	26701625	validated	mirtarbase
hsa-miR-6883-5p	MIMAT0027666	SLC29A1	2030	ENSG00000112759	PAR-CLIP	Functional MTI (Weak)	23592263	validated	mirtarbase
hsa-miR-6883-5p	MIMAT0027666	SLC29A1	2030	ENSG00000112759	PAR-CLIP	Functional MTI (Weak)	26701625	validated	mirtarbase
hsa-miR-6785-5p	MIMAT0027470	SLC29A1	2030	ENSG00000112759	PAR-CLIP	Functional MTI (Weak)	23592263	validated	mirtarbase
hsa-miR-6785-5p	MIMAT0027470	SLC29A1	2030	ENSG00000112759	PAR-CLIP	Functional MTI (Weak)	26701625	validated	mirtarbase
hsa-miR-4728-5p	MIMAT0019849	SLC29A1	2030	ENSG00000112759	PAR-CLIP	Functional MTI (Weak)	23592263	validated	mirtarbase
hsa-miR-4728-5p	MIMAT0019849	SLC29A1	2030	ENSG00000112759	PAR-CLIP	Functional MTI (Weak)	26701625	validated	mirtarbase
hsa-miR-149-3p	MIMAT0004609	SLC29A1	2030	ENSG00000112759	PAR-CLIP	Functional MTI (Weak)	23592263	validated	mirtarbase
hsa-miR-149-3p	MIMAT0004609	SLC29A1	2030	ENSG00000112759	PAR-CLIP	Functional MTI (Weak)	26701625	validated	mirtarbase
hsa-miR-6797-5p	MIMAT0027494	SLC29A1	2030	ENSG00000112759	PAR-CLIP	Functional MTI (Weak)	23592263	validated	mirtarbase
hsa-miR-6797-5p	MIMAT0027494	SLC29A1	2030	ENSG00000112759	PAR-CLIP	Functional MTI (Weak)	26701625	validated	mirtarbase
hsa-miR-1249-5p	MIMAT0032029	SLC29A1	2030	ENSG00000112759	PAR-CLIP	Functional MTI (Weak)	23592263	validated	mirtarbase
hsa-miR-1249-5p	MIMAT0032029	SLC29A1	2030	ENSG00000112759	PAR-CLIP	Functional MTI (Weak)	26701625	validated	mirtarbase
hsa-miR-650	MIMAT0003320	SLC29A1	2030	ENSG00000112759	PAR-CLIP	Functional MTI (Weak)	23592263	validated	mirtarbase
hsa-miR-650	MIMAT0003320	SLC29A1	2030	ENSG00000112759	PAR-CLIP	Functional MTI (Weak)	26701625	validated	mirtarbase
hsa-miR-3612	MIMAT0017989	SLC29A1	2030	ENSG00000112759	PAR-CLIP	Functional MTI (Weak)	23592263	validated	mirtarbase
hsa-miR-3612	MIMAT0017989	SLC29A1	2030	ENSG00000112759	PAR-CLIP	Functional MTI (Weak)	26701625	validated	mirtarbase
hsa-miR-4722-5p	MIMAT0019836	SLC29A1	2030	ENSG00000112759	PAR-CLIP	Functional MTI (Weak)	23592263	validated	mirtarbase
hsa-miR-4722-5p	MIMAT0019836	SLC29A1	2030	ENSG00000112759	PAR-CLIP	Functional MTI (Weak)	26701625	validated	mirtarbase
hsa-miR-6133	MIMAT0024617	SLC29A1	2030	ENSG00000112759	PAR-CLIP	Functional MTI (Weak)	23592263	validated	mirtarbase
hsa-miR-6133	MIMAT0024617	SLC29A1	2030	ENSG00000112759	PAR-CLIP	Functional MTI (Weak)	26701625	validated	mirtarbase
hsa-miR-3166	MIMAT0015040	SLC29A1	2030	ENSG00000112759	PAR-CLIP	Functional MTI (Weak)	23592263	validated	mirtarbase
hsa-miR-3166	MIMAT0015040	SLC29A1	2030	ENSG00000112759	PAR-CLIP	Functional MTI (Weak)	26701625	validated	mirtarbase
hsa-miR-6130	MIMAT0024614	SLC29A1	2030	ENSG00000112759	PAR-CLIP	Functional MTI (Weak)	23592263	validated	mirtarbase
hsa-miR-6130	MIMAT0024614	SLC29A1	2030	ENSG00000112759	PAR-CLIP	Functional MTI (Weak)	26701625	validated	mirtarbase
hsa-miR-6129	MIMAT0024613	SLC29A1	2030	ENSG00000112759	PAR-CLIP	Functional MTI (Weak)	23592263	validated	mirtarbase
hsa-miR-6129	MIMAT0024613	SLC29A1	2030	ENSG00000112759	PAR-CLIP	Functional MTI (Weak)	26701625	validated	mirtarbase
hsa-miR-6127	MIMAT0024610	SLC29A1	2030	ENSG00000112759	PAR-CLIP	Functional MTI (Weak)	23592263	validated	mirtarbase
hsa-miR-6127	MIMAT0024610	SLC29A1	2030	ENSG00000112759	PAR-CLIP	Functional MTI (Weak)	26701625	validated	mirtarbase
hsa-miR-4419a	MIMAT0018931	SLC29A1	2030	ENSG00000112759	PAR-CLIP	Functional MTI (Weak)	23592263	validated	mirtarbase
hsa-miR-4419a	MIMAT0018931	SLC29A1	2030	ENSG00000112759	PAR-CLIP	Functional MTI (Weak)	26701625	validated	mirtarbase
hsa-miR-4510	MIMAT0019047	SLC29A1	2030	ENSG00000112759	PAR-CLIP	Functional MTI (Weak)	23592263	validated	mirtarbase
hsa-miR-4510	MIMAT0019047	SLC29A1	2030	ENSG00000112759	PAR-CLIP	Functional MTI (Weak)	26701625	validated	mirtarbase
hsa-miR-1827	MIMAT0006767	SLC29A1	2030	ENSG00000112759	PAR-CLIP	Functional MTI (Weak)	23592263	validated	mirtarbase
hsa-miR-1827	MIMAT0006767	SLC29A1	2030	ENSG00000112759	PAR-CLIP	Functional MTI (Weak)	26701625	validated	mirtarbase
hsa-miR-6754-5p	MIMAT0027408	SLC29A1	2030	ENSG00000112759	PAR-CLIP	Functional MTI (Weak)	23592263	validated	mirtarbase
hsa-miR-6754-5p	MIMAT0027408	SLC29A1	2030	ENSG00000112759	PAR-CLIP	Functional MTI (Weak)	26701625	validated	mirtarbase
hsa-miR-4441	MIMAT0018959	SLC29A1	2030	ENSG00000112759	PAR-CLIP	Functional MTI (Weak)	23592263	validated	mirtarbase
hsa-miR-4441	MIMAT0018959	SLC29A1	2030	ENSG00000112759	PAR-CLIP	Functional MTI (Weak)	26701625	validated	mirtarbase
hsa-miR-4459	MIMAT0018981	SLC29A1	2030	ENSG00000112759	PAR-CLIP	Functional MTI (Weak)	23592263	validated	mirtarbase
hsa-miR-4459	MIMAT0018981	SLC29A1	2030	ENSG00000112759	PAR-CLIP	Functional MTI (Weak)	26701625	validated	mirtarbase
hsa-miR-4270	MIMAT0016900	SLC29A1	2030	ENSG00000112759	PAR-CLIP	Functional MTI (Weak)	23592263	validated	mirtarbase
hsa-miR-4270	MIMAT0016900	SLC29A1	2030	ENSG00000112759	PAR-CLIP	Functional MTI (Weak)	26701625	validated	mirtarbase
hsa-miR-1324	MIMAT0005956	SLC29A1	2030	ENSG00000112759	PAR-CLIP	Functional MTI (Weak)	23592263	validated	mirtarbase
hsa-miR-1324	MIMAT0005956	SLC29A1	2030	ENSG00000112759	PAR-CLIP	Functional MTI (Weak)	26701625	validated	mirtarbase
hsa-miR-6743-5p	MIMAT0027387	SLC29A1	2030	ENSG00000112759	PAR-CLIP	Functional MTI (Weak)	23592263	validated	mirtarbase
hsa-miR-6743-5p	MIMAT0027387	SLC29A1	2030	ENSG00000112759	PAR-CLIP	Functional MTI (Weak)	26701625	validated	mirtarbase
hsa-miR-4756-5p	MIMAT0019899	SLC29A1	2030	ENSG00000112759	PAR-CLIP	Functional MTI (Weak)	23592263	validated	mirtarbase
hsa-miR-4756-5p	MIMAT0019899	SLC29A1	2030	ENSG00000112759	PAR-CLIP	Functional MTI (Weak)	26701625	validated	mirtarbase
hsa-miR-4688	MIMAT0019777	SLC29A1	2030	ENSG00000112759	PAR-CLIP	Functional MTI (Weak)	23592263	validated	mirtarbase
hsa-miR-4688	MIMAT0019777	SLC29A1	2030	ENSG00000112759	PAR-CLIP	Functional MTI (Weak)	26701625	validated	mirtarbase
hsa-miR-4739	MIMAT0019868	SLC29A1	2030	ENSG00000112759	PAR-CLIP	Functional MTI (Weak)	23592263	validated	mirtarbase
hsa-miR-4739	MIMAT0019868	SLC29A1	2030	ENSG00000112759	PAR-CLIP	Functional MTI (Weak)	26701625	validated	mirtarbase
hsa-miR-1321	MIMAT0005952	SLC29A1	2030	ENSG00000112759	PAR-CLIP	Functional MTI (Weak)	23592263	validated	mirtarbase
hsa-miR-1321	MIMAT0005952	SLC29A1	2030	ENSG00000112759	PAR-CLIP	Functional MTI (Weak)	26701625	validated	mirtarbase
hsa-miR-4695-5p	MIMAT0019788	SLC29A1	2030	ENSG00000112759	PAR-CLIP	Functional MTI (Weak)	23592263	validated	mirtarbase
hsa-miR-4695-5p	MIMAT0019788	SLC29A1	2030	ENSG00000112759	PAR-CLIP	Functional MTI (Weak)	26701625	validated	mirtarbase
hsa-miR-4524b-3p	MIMAT0022256	SLC29A1	2030	ENSG00000112759	PAR-CLIP	Functional MTI (Weak)	23592263	validated	mirtarbase
hsa-miR-4524b-3p	MIMAT0022256	SLC29A1	2030	ENSG00000112759	PAR-CLIP	Functional MTI (Weak)	26701625	validated	mirtarbase
hsa-miR-676-3p	MIMAT0018204	SLC29A1	2030	ENSG00000112759	PAR-CLIP	Functional MTI (Weak)	21572407	validated	mirtarbase
hsa-miR-676-3p	MIMAT0018204	SLC29A1	2030	ENSG00000112759	PAR-CLIP	Functional MTI (Weak)	20371350	validated	mirtarbase
hsa-miR-202-5p	MIMAT0002810	SLC29A1	2030	ENSG00000112759	PAR-CLIP	Functional MTI (Weak)	21572407	validated	mirtarbase
hsa-miR-202-5p	MIMAT0002810	SLC29A1	2030	ENSG00000112759	PAR-CLIP	Functional MTI (Weak)	20371350	validated	mirtarbase
hsa-miR-545-3p	MIMAT0003165	SLC29A1	2030	ENSG00000112759	PAR-CLIP	Functional MTI (Weak)	21572407	validated	mirtarbase
hsa-miR-545-3p	MIMAT0003165	SLC29A1	2030	ENSG00000112759	PAR-CLIP	Functional MTI (Weak)	20371350	validated	mirtarbase
hsa-miR-6838-5p	MIMAT0027578	SLC29A1	2030	ENSG00000112759	PAR-CLIP	Functional MTI (Weak)	21572407	validated	mirtarbase
hsa-miR-6838-5p	MIMAT0027578	SLC29A1	2030	ENSG00000112759	PAR-CLIP	Functional MTI (Weak)	20371350	validated	mirtarbase
hsa-miR-497-5p	MIMAT0002820	SLC29A1	2030	ENSG00000112759	PAR-CLIP	Functional MTI (Weak)	21572407	validated	mirtarbase
hsa-miR-497-5p	MIMAT0002820	SLC29A1	2030	ENSG00000112759	PAR-CLIP	Functional MTI (Weak)	20371350	validated	mirtarbase
hsa-miR-424-5p	MIMAT0001341	SLC29A1	2030	ENSG00000112759	PAR-CLIP	Functional MTI (Weak)	21572407	validated	mirtarbase
hsa-miR-424-5p	MIMAT0001341	SLC29A1	2030	ENSG00000112759	PAR-CLIP	Functional MTI (Weak)	20371350	validated	mirtarbase
hsa-miR-195-5p	MIMAT0000461	SLC29A1	2030	ENSG00000112759	PAR-CLIP	Functional MTI (Weak)	21572407	validated	mirtarbase
hsa-miR-195-5p	MIMAT0000461	SLC29A1	2030	ENSG00000112759	PAR-CLIP	Functional MTI (Weak)	20371350	validated	mirtarbase
hsa-miR-15b-5p	MIMAT0000417	SLC29A1	2030	ENSG00000112759	PAR-CLIP	Functional MTI (Weak)	21572407	validated	mirtarbase
hsa-miR-15b-5p	MIMAT0000417	SLC29A1	2030	ENSG00000112759	PAR-CLIP	Functional MTI (Weak)	20371350	validated	mirtarbase
hsa-miR-15a-5p	MIMAT0000068	SLC29A1	2030	ENSG00000112759	PAR-CLIP	Functional MTI (Weak)	21572407	validated	mirtarbase
hsa-miR-15a-5p	MIMAT0000068	SLC29A1	2030	ENSG00000112759	PAR-CLIP	Functional MTI (Weak)	20371350	validated	mirtarbase
hsa-miR-186-5p	MIMAT0000456	SLC29A1	2030	ENSG00000112759	PAR-CLIP	Functional MTI (Weak)	21572407	validated	mirtarbase
hsa-miR-186-5p	MIMAT0000456	SLC29A1	2030	ENSG00000112759	PAR-CLIP	Functional MTI (Weak)	20371350	validated	mirtarbase
hsa-miR-548as-3p	MIMAT0022268	SLC29A1	2030	ENSG00000112759	PAR-CLIP	Functional MTI (Weak)	21572407	validated	mirtarbase
hsa-miR-548as-3p	MIMAT0022268	SLC29A1	2030	ENSG00000112759	PAR-CLIP	Functional MTI (Weak)	20371350	validated	mirtarbase
hsa-miR-548z	MIMAT0018446	SLC29A1	2030	ENSG00000112759	PAR-CLIP	Functional MTI (Weak)	21572407	validated	mirtarbase
hsa-miR-548z	MIMAT0018446	SLC29A1	2030	ENSG00000112759	PAR-CLIP	Functional MTI (Weak)	20371350	validated	mirtarbase
hsa-miR-548h-3p	MIMAT0022723	SLC29A1	2030	ENSG00000112759	PAR-CLIP	Functional MTI (Weak)	21572407	validated	mirtarbase
hsa-miR-548h-3p	MIMAT0022723	SLC29A1	2030	ENSG00000112759	PAR-CLIP	Functional MTI (Weak)	20371350	validated	mirtarbase
hsa-miR-548d-3p	MIMAT0003323	SLC29A1	2030	ENSG00000112759	PAR-CLIP	Functional MTI (Weak)	21572407	validated	mirtarbase
hsa-miR-548d-3p	MIMAT0003323	SLC29A1	2030	ENSG00000112759	PAR-CLIP	Functional MTI (Weak)	20371350	validated	mirtarbase
hsa-miR-548bb-3p	MIMAT0035704	SLC29A1	2030	ENSG00000112759	PAR-CLIP	Functional MTI (Weak)	21572407	validated	mirtarbase
hsa-miR-548bb-3p	MIMAT0035704	SLC29A1	2030	ENSG00000112759	PAR-CLIP	Functional MTI (Weak)	20371350	validated	mirtarbase
hsa-miR-548ac	MIMAT0018938	SLC29A1	2030	ENSG00000112759	PAR-CLIP	Functional MTI (Weak)	21572407	validated	mirtarbase
hsa-miR-548ac	MIMAT0018938	SLC29A1	2030	ENSG00000112759	PAR-CLIP	Functional MTI (Weak)	20371350	validated	mirtarbase
hsa-miR-4743-3p	MIMAT0022978	SLC29A1	2030	ENSG00000112759	PAR-CLIP	Functional MTI (Weak)	20371350	validated	mirtarbase
hsa-miR-6888-3p	MIMAT0027677	SLC29A1	2030	ENSG00000112759	PAR-CLIP	Functional MTI (Weak)	20371350	validated	mirtarbase
hsa-miR-3671	MIMAT0018094	SLC29A1	2030	ENSG00000112759	PAR-CLIP	Functional MTI (Weak)	20371350	validated	mirtarbase
hsa-miR-3688-5p	MIMAT0019223	SLC29A1	2030	ENSG00000112759	PAR-CLIP	Functional MTI (Weak)	20371350	validated	mirtarbase
hsa-miR-196a-3p	MIMAT0004562	SLC29A1	2030	ENSG00000112759	PAR-CLIP	Functional MTI (Weak)	20371350	validated	mirtarbase
hsa-miR-215-3p	MIMAT0026476	SLC29A1	2030	ENSG00000112759	PAR-CLIP	Functional MTI (Weak)	20371350	validated	mirtarbase
hsa-miR-6773-3p	MIMAT0027447	SLC29A1	2030	ENSG00000112759	PAR-CLIP	Functional MTI (Weak)	20371350	validated	mirtarbase
hsa-miR-1910-5p	MIMAT0007884	SLC29A1	2030	ENSG00000112759	PAR-CLIP	Functional MTI (Weak)	26701625	validated	mirtarbase
hsa-miR-4514	MIMAT0019051	SLC29A1	2030	ENSG00000112759	PAR-CLIP	Functional MTI (Weak)	26701625	validated	mirtarbase
hsa-miR-4667-3p	MIMAT0019744	SLC29A1	2030	ENSG00000112759	PAR-CLIP	Functional MTI (Weak)	26701625	validated	mirtarbase
hsa-miR-4692	MIMAT0019783	SLC29A1	2030	ENSG00000112759	PAR-CLIP	Functional MTI (Weak)	26701625	validated	mirtarbase
hsa-miR-6808-5p	MIMAT0027516	SLC29A1	2030	ENSG00000112759	PAR-CLIP	Functional MTI (Weak)	26701625	validated	mirtarbase
hsa-miR-6893-5p	MIMAT0027686	SLC29A1	2030	ENSG00000112759	PAR-CLIP	Functional MTI (Weak)	26701625	validated	mirtarbase
hsa-miR-940	MIMAT0004983	SLC29A1	2030	ENSG00000112759	PAR-CLIP	Functional MTI (Weak)	26701625	validated	mirtarbase
hsa-let-7a-5p	MIMAT0000062	SLC29A1	2030	ENSG00000112759	Degradome sequencing//Degradome sequencing//Degradome sequencing//Degradome sequencing//Degradome sequencing	positive		validated	tarbase
hsa-let-7b-5p	MIMAT0000063	SLC29A1	2030	ENSG00000112759	Degradome sequencing//Degradome sequencing//Degradome sequencing//Degradome sequencing//Degradome sequencing//Degradome sequencing	positive		validated	tarbase
hsa-let-7c-5p	MIMAT0000064	SLC29A1	2030	ENSG00000112759	Degradome sequencing//Degradome sequencing	positive		validated	tarbase
hsa-let-7e-5p	MIMAT0000066	SLC29A1	2030	ENSG00000112759	Degradome sequencing//Degradome sequencing//Degradome sequencing//Degradome sequencing	positive		validated	tarbase
hsa-let-7f-5p	MIMAT0000067	SLC29A1	2030	ENSG00000112759	Degradome sequencing//Degradome sequencing//Degradome sequencing//Degradome sequencing	positive		validated	tarbase
hsa-let-7g-5p	MIMAT0000414	SLC29A1	2030	ENSG00000112759	Degradome sequencing//Degradome sequencing//Degradome sequencing//Degradome sequencing	positive		validated	tarbase
hsa-let-7i-5p	MIMAT0000415	SLC29A1	2030	ENSG00000112759	Degradome sequencing//Degradome sequencing//Degradome sequencing//Degradome sequencing	positive		validated	tarbase
hsa-miR-1207-5p	MIMAT0005871	SLC29A1	2030	ENSG00000112759	Degradome sequencing	positive		validated	tarbase
hsa-miR-1226-3p	MIMAT0005577	SLC29A1	2030	ENSG00000112759	Degradome sequencing	positive		validated	tarbase
hsa-miR-124-3p	MIMAT0000422	SLC29A1	2030	ENSG00000112759	Degradome sequencing//Degradome sequencing//Degradome sequencing//Degradome sequencing	positive		validated	tarbase
hsa-miR-1304-5p	MIMAT0005892	SLC29A1	2030	ENSG00000112759	Degradome sequencing	positive		validated	tarbase
hsa-miR-16-5p	MIMAT0000069	SLC29A1	2030	ENSG00000112759	Degradome sequencing//Degradome sequencing	positive		validated	tarbase
hsa-miR-183-5p	MIMAT0000261	SLC29A1	2030	ENSG00000112759	Degradome sequencing	positive		validated	tarbase
hsa-miR-196a-3p	MIMAT0004562	SLC29A1	2030	ENSG00000112759	Degradome sequencing	positive		validated	tarbase
hsa-miR-1976	MIMAT0009451	SLC29A1	2030	ENSG00000112759	Degradome sequencing	positive		validated	tarbase
hsa-miR-1-3p	MIMAT0000416	SLC29A1	2030	ENSG00000112759	Degradome sequencing//Degradome sequencing//Degradome sequencing//Degradome sequencing//Degradome sequencing//Degradome sequencing	positive		validated	tarbase
hsa-miR-221-5p	MIMAT0004568	SLC29A1	2030	ENSG00000112759	Degradome sequencing	positive		validated	tarbase
hsa-miR-2355-5p	MIMAT0016895	SLC29A1	2030	ENSG00000112759	Degradome sequencing	positive		validated	tarbase
hsa-miR-23a-3p	MIMAT0000078	SLC29A1	2030	ENSG00000112759	Degradome sequencing	positive		validated	tarbase
hsa-miR-23b-3p	MIMAT0000418	SLC29A1	2030	ENSG00000112759	Degradome sequencing//Degradome sequencing	positive		validated	tarbase
hsa-miR-26b-3p	MIMAT0004500	SLC29A1	2030	ENSG00000112759	Degradome sequencing	positive		validated	tarbase
hsa-miR-296-5p	MIMAT0000690	SLC29A1	2030	ENSG00000112759	Degradome sequencing	positive		validated	tarbase
hsa-miR-3179	MIMAT0015056	SLC29A1	2030	ENSG00000112759	Degradome sequencing	positive		validated	tarbase
hsa-miR-346	MIMAT0000773	SLC29A1	2030	ENSG00000112759	Degradome sequencing	positive		validated	tarbase
hsa-miR-34a-5p	MIMAT0000255	SLC29A1	2030	ENSG00000112759	Degradome sequencing//Degradome sequencing//Degradome sequencing//Degradome sequencing	positive		validated	tarbase
hsa-miR-34a-5p	MIMAT0000255	SLC29A1	2030	ENSG00000112759	Degradome sequencing	negative		validated	tarbase
hsa-miR-4511	MIMAT0019048	SLC29A1	2030	ENSG00000112759	Degradome sequencing	positive		validated	tarbase
hsa-miR-615-3p	MIMAT0003283	SLC29A1	2030	ENSG00000112759	Degradome sequencing	positive		validated	tarbase
hsa-miR-642b-3p	MIMAT0018444	SLC29A1	2030	ENSG00000112759	Degradome sequencing	positive		validated	tarbase
hsa-miR-653-5p	MIMAT0003328	SLC29A1	2030	ENSG00000112759	Degradome sequencing	positive		validated	tarbase
hsa-miR-766-5p	MIMAT0022714	SLC29A1	2030	ENSG00000112759	Degradome sequencing	positive		validated	tarbase
hsa-miR-939-5p	MIMAT0004982	SLC29A1	2030	ENSG00000112759	Degradome sequencing	positive		validated	tarbase
hsa-miR-98-5p	MIMAT0000096	SLC29A1	2030	ENSG00000112759	Degradome sequencing//Degradome sequencing	positive		validated	tarbase
hsa-miR-603	MIMAT0003271	SLC29A1	2030	ENSG00000112759	Degradome sequencing	positive		validated	tarbase
hsa-miR-103a-3p	MIMAT0000101	SLC29A1	2030	ENSG00000112759	Degradome sequencing	positive		validated	tarbase
hsa-miR-107	MIMAT0000104	SLC29A1	2030	ENSG00000112759	Degradome sequencing	positive		validated	tarbase
hsa-miR-126-3p	MIMAT0000445	SLC29A1	2030	ENSG00000112759	Degradome sequencing	negative		validated	tarbase
hsa-miR-155-5p	MIMAT0000646	SLC29A1	2030	ENSG00000112759	Degradome sequencing//Degradome sequencing	positive		validated	tarbase
hsa-miR-194-5p	MIMAT0000460	SLC29A1	2030	ENSG00000112759	Degradome sequencing	negative		validated	tarbase
hsa-miR-20a-5p	MIMAT0000075	SLC29A1	2030	ENSG00000112759	Degradome sequencing	positive		validated	tarbase
hsa-miR-214-3p	MIMAT0000271	SLC29A1	2030	ENSG00000112759	Degradome sequencing	positive		validated	tarbase
hsa-miR-7-5p	MIMAT0000252	SLC29A1	2030	ENSG00000112759	Degradome sequencing	positive		validated	tarbase
